# Supplementary material for: Efficacy and safety of 18 anti-osteoporotic drugs in the treatment of patients with osteoporosis caused by glucocorticoid: A network meta-analysis of randomized controlled trials
Source: PLoS One. 2020 Dec 16;15(12):e0243851. doi: 10.1371/journal.pone.0243851 (PMC7743932; doi:10.1371/journal.pone.0243851)
Supplement: S6 File — (XLSX) [file pone.0243851.s008.xlsx]

## Sheet:  lumbar spine
Studies	id	Treatments	mean	sd	n
Ron N.J. de Nijs 2007	1	ALE	2.1	2.81939	99
	1	ALF	-1.9	0.0908163	101
S. Kitazai 2008	2	ALE	4.1	3.0264	16
	2	ALF	0.9	5.08014	18
Kenneth G. Sagg 1998	3	ALE	2.9	3.61248	145
	3	PLA	-0.4	3.57491	142
Swan S.Yeap 2008	4	ALE	2.2	5.13	32
	4	Ca	1.1	5.98	33
Benito R. Losada 2008	5	ALE	3.8	9.26067	134
	5	TPTD	6.9	9.76524	149
Alan L. Burshell 2009	6	ALE	3.6	3.5	75
	6	TPTD	7.5	6.2	78
Seiji Takeda 2008	7	ALE	0.8	2.9	17
	7	ALF	-1.5	4.2	16
Kenneth G. Saag 2009	8	ALE	3.8	7.3	148
	8	TPTD	8	7.5	156
S.Aubrey.Stoch 2009	9	ALE	2.5	4.27083	114
	9	PLA	-0.5	3.07246	59
Philip N Sambrook 2002	10	ALE	6	3.8	64
	10	VD3	-0.03	7	67
Johannes W.G. Jacobs 2007	11	ALE	2.3	4.6	99
	11	ALF	1.9	5.7	101
Kenneth G. Saag 2007	12	ALE	3.5	8.8	159
	12	TPTD	6.7	6.5	170
B. L. Langdahl 2009	13	ALE	2.3	7	159
	13	TPTD	5.6	7.1	170
Ken Iseri 2018	14	ALE	2.1	4.48999	14
	14	DEN	5.3	3.74166	14
Funda Tascioglu 2004	15	ALE	4.3	7.97371	22
	15	CT	1.8	7.34847	24
Jonathan D. Adachi 2000	16	ALE	3.85	4.85617	51
	16	PLA	-0.77	4.65927	53
Y. Boutsen 1997	17	Ca	3.94	2.6	4
	17	PAM	-6.01	2.58	9
Philip N Sambrook 2011	18	ZOL	4.69	4.50333	75
	18	RIS	3.27	4.56298	77
ShegekiYamada 2007	19	ALF	2.5	4.1	6
	19	RIS	5.2	5.2	6
Claus-C.Glüer 2012	20	TPTD	6.94	11.471	45
	30	RIS	3.33	11.0376	47
Kenneth G. Saag 2019	21	DEN	2.9	0.3	211
	21	RIS	5.6	0.3	209
Sonsoles Guadalix2011	22	PLA	3.4	5.96992	44
	22	RIS	4.8	6.03738	45
David M. Reid 1999	23	PLA	0.4	3.24962	66
	23	RIS	2.9	4.4441	79
R. Eastell 1999	24	PLA	-2	4.42719	40
	24	RIS	2	3.79473	40
Naohiko Fujii2006	25	PLA	-1.2	3.64966	37
	25	RIS	2.8	8.22192	40
David M Reid 2009	26	ZOL	4.06	4.61788	272
	26	RIS	2.71	4.62636	273
B. Frediani2003	27	PLA	-7.84	1.29	79
	27	CLO	0.94	0.97	84
P.Pitt 1997	28	PLA	0.17	3.74075	23
	28	ETI	5.02	6.11882	26
Vered Abitbol2007	29	PLA	-2	3.2	34
	29	CLO	-0.2	4.1	33
I. Garcia-Delgado1996	31	CT	-1.8	6.1	13
	31	ETI	-2.6	5.9	14
W. F. Lems 1997	33	PLA	-2.5	1	24
	33	NaF	1.2	1.3	20
Se Hwa Kim 2004	34	PLA	-11.2	1.9	20
	34	PAM	-2.7	2.3	25
Toshio Matsumoto 2020	35	ALF	-2.13	4.08857	79
	35	ELD	-0.09	4.07294	72
G. Guaydier-Souquibres 1996	36	PLA	1.9	6.2	13
	36	MFP	4.3	7.7	15
Willem F Lems 1997	37	PLA	-1.1	1	60
	37	NaF	2.3	2.1	56
Satoshi Soen 2019	38	ALF	3.9	4	42
	38	MIN	0.5	4.7	40
M Hakala 2012	39	PLA	-1	3	70
	39	IBA	3.2	3.7	70
A Nzeusseu Toukap 2005	40	PLA	-4.5	0.1	14
	40	PAM	-1.9	0.1	16
Jacques P. Brown 2001	42	PLA	-0.87	4.06133	61
	42	ETI	-0.47	3.71286	53
Y. Boutsen2001	44	CT	-4.6	2.9	9
	44	PAM	2.3	3.4	9
Chi Chiu Mok2012	45	Ca	-0.9	3.01993	57
	45	PAM	1.3	3.01993	57
Christian Roux 1998	46	PLA	-2.79	4.79794	58
	46	ETI	0.3	4.6855	59
Jese S. Siffledeen 2005	47	PLA	1.12	4.04455	71
	47	ETI	1.74	5.26087	72
R. Rizzoli1995	48	Ca	7.8	2.2	23
	48	MFP	-1.5	1.8	25
J. D. Ringe 2004	49	ALF	1	0.1	103
	49	VD3	0.54	0.1	101
J. D. Ringe 1999	50	ALF	1.03	0.1	43
	50	VD3	0.65	0.1	42
A Rmando T Orres 2004	51	PLA	-5.4	7.7	41
	51	CT	-4.4	8.7	45
B. L. Langdahl 2009	52	ALE	2.7	7.7	148
	52	TPTD	7.4	5.6	155
Kenneth G. Saag 2007	53	ALE	3.4	8.5	148
	53	TPTD	7.2	8.7	156
Kenneth G Saag 2016	54	ALE	3.6	3.6	53
	54	TPTD	8.2	6.7	56
Jean-Pierre Devogelaer 2009	55	ALE	2.9	9.7	192
	55	TPTD	6.5	9.8	195

## Sheet:  total hip
Studies	id	t	mean	sd	n
Ron N.J. de Nijs 2007	1	ALE	0.8	2.37857	99
	1	ALF	-2.2	0.520408	101
Swan S.Yeap 2008	4	ALE	0.73	5.13	32
	4	Ca	-0.97	5.28	33
Benito R. Losada 2008	5	ALE	2.6	8.8	122
	5	TPTD	3.5	9.4	138
Kenneth G. Saag 2009	8	ALE	2.4	7.2	145
	8	TPTD	3.8	7.5	156
S.Aubrey.Stoch 2009	9	ALE	0.7	3.20312	114
	9	PLA	-0.4	2.30434	59
Kenneth G. Saag 2007	12	ALE	2.4	7.2	144
	12	TPTD	3.8	7.5	156
B. L. Langdahl 2009	13	ALE	2.4	6.8	144
	13	TPTD	4.2	7.4	155
Jonathan D. Adachi 2000	16	ALE	2.69	3.41526	40
	16	PLA	-1.57	5.56781	45
Philip N Sambrook 2011	18	ZOL	0.2	3.3	74
	18	RIS	1.82	3.35491	75
Claus-C.Glüer 2012	20	TPTD	2.07	7.37902	45
	20	RIS	0.99	7.74689	47
Kenneth G. Saag 2019	21	DEN	2.9	0.2	217
	21	RIS	0.5	0.2	215
Sonsoles Guadalix2011	22	PLA	-1.5	7.9599	44
	22	RIS	0.6	8.04984	45
CC Mok 2013	32	PLA	-0.2	0.1	32
	32	RAL	1.4	0.5	30
W. F. Lems 1997	33	PLA	-2.2	1.3	24
	33	NaF	-4.2	1.2	20
Se Hwa Kim 2004	34	PLA	-3.6	3	20
	34	PAM	-1.7	2.4	25
Toshio Matsumoto 2020	35	ALF	-1.45	3.1305	80
	35	ELD	-0.5	2.78063	71
Willem F Lems 1997	37	PLA	1.9	2	60
	37	NaF	-1	1.5	56
Satoshi Soen 2019	38	ALF	-1.2	5.5	40
	38	MIN	0	6	42
M Hakala 2012	39	PLA	-0.7	2.5	70
	39	IBA	1.2	2.2	70
A Nzeusseu Toukap 2005	40	PLA	-3.6	0.1	14
	40	PAM	-2	0.1	16
Jacques P. Brown 2001	42	PLA	-1.31	5.23287	61
	42	ETI	-1.12	4.73207	53
Y. Boutsen2001	44	Ca	-2.2	2.2	9
	44	PAM	2.6	3.1	9
Chi Chiu Mok2012	45	PLA	-0.8	2.26495	57
	45	RAL	1	3.01993	57
Jese S. Siffledeen 2005	47	PLA	1.3	3.45472	71
	47	ETI	1.52	4.24264	72
A Rmando T Orres 2004	51	PLA	-2.2	4.48219	41
	51	CT	0.3	4.69574	45
Kenneth G. Saag 2007	53	ALE	2.3	7.9	174
	53	TPTD	3.3	8.1	182

## Sheet: vertebral fractures
Studies	id	Treatments	n	r
Ron N.J. de Nijs 2007	1	ALE	99	3
	1	ALF	101	8
Kenneth G. Sagg 1998	3	ALE	133	3
	3	PLA	134	5
Benito R. Losada 2008	5	ALE	182	10
	5	TPTD	185	1
Kenneth G. Saag 2009	8	ALE	214	17
	8	TPTD	214	3
Philip N Sambrook 2002	10	ALE	64	14
	10	VD3	67	13
Kenneth G. Saag 2007	12	ALE	165	10
	12	TPTD	171	1
B. L. Langdahl 2009	13	ALE	165	10
	13	TPTD	170	1
Jonathan D. Adachi 2000	16	ALE	55	1
	16	PLA	59	4
Philip N Sambrook 2011	18	ZOL	75	2
	18	RIS	77	1
Kenneth G. Saag 2019	21	DEN	253	21
	21	RIS	252	22
Sonsoles Guadalix 2011	22	PLA	44	8
	22	RIS	45	4
David M. Reid 1999	23	PLA	60	9
	23	RIS	60	3
R. Eastell 1999	24	PLA	33	3
	24	RIS	31	7
David M Reid 2009	26	ZOL	272	3
	26	RIS	273	2
B. Frediani2003	27	PLA	73	41
	27	CLO	71	25
I. Garcia-Delgado1996	31	CT	13	4
	31	ETI	14	3
Se Hwa Kim 2004	34	PLA	20	6
	34	PAM	25	1
Toshio Matsumoto 2020	35	ALF	184	13
	35	ELD	184	9
G. Guaydier-Souquibres 1996	36	PLA	13	0
	36	MFP	15	2
Willem F Lems 1997	37	PLA	60	4
	37	NaF	56	4
Satoshi Soen 2019	38	ALF	42	2
	38	MIN	40	7
Jacques P. Brown 2001	42	PLA	52	32
	42	ETI	50	9
Chi Chiu Mok2012	45	PLA	57	3
	45	RAL	57	0
Christian Roux 1998	46	PLA	58	11
	46	ETI	59	3

## Sheet: non-vertebral fractures
Studies	id	Treatments	n	r
Ron N.J. de Nijs 2007	1	ALE	99	2
	1	ALF	101	3
Benito R. Losada 2008	5	ALE	165	8
	5	TPTD	171	12
Kenneth G. Saag 2009	8	ALE	214	15
	8	TPTD	214	16
Kenneth G. Saag 2007	12	ALE	165	8
	12	TPTD	171	12
B. L. Langdahl 2009	13	ALE	214	8
	13	TPTD	213	12
Kenneth G. Saag 2019	21	DEN	253	13
	21	RIS	252	9
David M. Reid 1999	23	PLA	94	6
	23	RIS	99	8
Toshio Matsumoto 2020	35	ALF	184	7
	35	ELD	184	7
M Hakala 2012	39	PLA	70	3
	39	IBA	70	1
Christian Roux 1998	46	PLA	58	4
	46	ETI	59	2
J. D. Ringe 2004	49	ALF	103	15
	49	VD3	101	25
J. D. Ringe 1999	50	ALF	43	18
	50	VD3	42	21
A Rmando T Orres 2004	51	ALE	55	3
	51	PLA	61	6

## Sheet: Serious adverse events
Studies	id	Treatments	n	r
Ron N.J. de Nijs 2007	1	ALE	98	21
	1	ALF	100	14
S. Kitazai 2008	2	ALE	16	3
	2	ALF	20	1
Kenneth G. Sagg 1998	3	ALE	157	30
	3	PLA	159	34
Benito R. Losada 2008	4	ALE	182	72
	4	TPTD	185	69
Kenneth G. Saag 2009	5	ALE	214	64
	5	TPTD	214	70
S.Aubrey.Stoch 2009	9	ALE	114	21
	9	PLA	59	8
Philip N Sambrook 2002	10	ALE	64	9
	10	VD3	67	9
Kenneth G. Saag 2007	12	ALE	214	39
	12	TPTD	214	45
B. L. Langdahl 2009	13	ALE	214	84
	13	TPTD	213	83
Ken Iseri 2018	15	ALE	14	0
	15	DEN	14	2
Funda Tascioglu 2004	16	ALE	22	6
	16	CT	24	2
Jonathan D. Adachi 2000	17	ALE	55	9
	17	PLA	61	19
Y. Boutsen 1997	18	Ca	13	1
	18	PAM	14	1
Philip N Sambrook 2011	19	ZOL	75	4
	19	RIS	77	4
Claus-C.Glüer 2012	21	TPTD	45	13
	21	RIS	47	22
Kenneth G. Saag 2019	22	DEN	253	14
	22	RIS	252	15
Sonsoles Guadalix 2011	23	PLA	44	24
	23	RIS	45	22
David M. Reid 1999	24	PLA	94	37
	24	RIS	99	37
R. Eastell 1999	25	PLA	40	21
	25	RIS	40	25
David M Reid 2009	27	ZOL	272	50
	27	RIS	273	54
P.Pitt 1997	29	PLA	23	19
	29	ETI	26	17
Vered Abitbol2007	30	PLA	33	24
	30	CLO	34	24
CC Mok 2013	33	PLA	32	15
	33	RAL	30	15
Toshio Matsumoto 2020	36	ALF	184	37
	36	ELD	184	39
G. Guaydier-Souquibres 1996	37	Ca	13	7
	37	MFP	15	4
Satoshi Soen 2019	39	ALF	42	23
	39	MIN	40	23
M Hakala 2012	40	PLA	70	6
	40	IBA	70	10
Jacques P. Brown 2001	43	PLA	61	3
	43	ETI	53	4
Chi Chiu Mok2012	46	PLA	57	16
	46	RAL	57	14
Christian Roux 1998	47	PLA	58	51
	47	ETI	59	51
Jese S. Siffledeen 2005	48	PLA	71	2
	48	ETI	72	5
R. Rizzoli1995	49	Ca	23	2
	49	MFP	25	10
J. D. Ringe 2004	50	ALF	103	38
	50	VD3	101	37
J. D. Ringe 1999	51	ALF	43	11
	51	VD3	42	10
B. L. Langdahl 2009	52	PLA	14	4
	52	PAM	16	6

## Sheet: LS SUCRA
RAL	-5.72 (-13.25,1.81)	-6.68 (-15.40,2.03)	-8.58 (-16.88,-0.28)	-9.08 (-17.72,-0.44)	-9.94 (-18.24,-1.64)	-10.58 (-17.99,-3.16)	-10.47 (-18.41,-2.53)	-10.63 (-18.13,-3.13)	-10.73 (-21.58,0.12)	-10.93 (-17.92,-3.93)	-11.02 (-21.86,-0.17)	-11.58 (-21.52,-1.65)	-11.50 (-19.10,-3.91)	-11.88 (-20.80,-2.96)	-11.84 (-19.00,-4.68)	-12.19 (-19.23,-5.15)	-12.56 (-18.78,-6.33)	-14.31 (-22.82,-5.80)
5.72 (-1.81,13.25)	PAM	-0.96 (-8.34,6.42)	-2.86 (-10.01,4.29)	-3.36 (-10.08,3.36)	-4.22 (-11.37,2.93)	-4.86 (-10.53,0.82)	-4.75 (-9.41,-0.08)	-4.91 (-10.09,0.28)	-5.01 (-14.76,4.74)	-5.21 (-10.28,-0.13)	-5.30 (-15.04,4.45)	-5.86 (-14.86,3.13)	-5.78 (-11.70,0.14)	-6.16 (-13.90,1.57)	-6.12 (-11.71,-0.53)	-6.47 (-11.94,-1.00)	-6.84 (-11.42,-2.26)	-8.59 (-15.63,-1.55)
6.68 (-2.03,15.40)	0.96 (-6.42,8.34)	DEN	-1.90 (-10.12,6.32)	-2.40 (-10.83,6.03)	-3.25 (-11.48,4.97)	-3.90 (-10.19,2.40)	-3.79 (-11.34,3.77)	-3.94 (-11.09,3.20)	-4.05 (-14.16,6.07)	-4.24 (-10.05,1.56)	-4.34 (-14.45,5.78)	-4.90 (-14.77,4.97)	-4.82 (-11.33,1.68)	-5.20 (-13.18,2.78)	-5.16 (-12.17,1.86)	-5.51 (-11.31,0.30)	-5.87 (-11.99,0.25)	-7.63 (-15.18,-0.08)
8.58 (0.28,16.88)	2.86 (-4.29,10.01)	1.90 (-6.32,10.12)	CLO	-0.50 (-8.68,7.69)	-1.35 (-9.12,6.41)	-2.00 (-8.84,4.85)	-1.89 (-9.39,5.62)	-2.05 (-9.02,4.93)	-2.15 (-12.61,8.32)	-2.34 (-8.73,4.05)	-2.44 (-12.90,8.02)	-3.00 (-12.49,6.49)	-2.92 (-9.96,4.11)	-3.30 (-11.74,5.13)	-3.26 (-9.81,3.29)	-3.61 (-10.03,2.81)	-3.97 (-9.47,1.52)	-5.73 (-13.74,2.28)
9.08 (0.44,17.72)	3.36 (-3.36,10.08)	2.40 (-6.03,10.83)	0.50 (-7.69,8.68)	MFP	-0.86 (-9.04,7.33)	-1.50 (-8.50,5.51)	-1.39 (-7.47,4.69)	-1.55 (-8.67,5.58)	-1.65 (-12.23,8.93)	-1.84 (-8.38,4.69)	-1.94 (-12.51,8.64)	-2.50 (-12.34,7.34)	-2.42 (-9.63,4.78)	-2.80 (-11.53,5.92)	-2.76 (-9.73,4.22)	-3.11 (-9.90,3.69)	-3.48 (-9.54,2.59)	-5.23 (-13.38,2.92)
9.94 (1.64,18.24)	4.22 (-2.93,11.37)	3.25 (-4.97,11.48)	1.35 (-6.41,9.12)	0.86 (-7.33,9.04)	NaF	-0.64 (-7.48,6.20)	-0.53 (-8.04,6.97)	-0.69 (-7.66,6.28)	-0.79 (-11.26,9.67)	-0.99 (-7.38,5.40)	-1.08 (-11.54,9.38)	-1.65 (-11.14,7.85)	-1.57 (-8.60,5.47)	-1.95 (-10.38,6.49)	-1.90 (-8.45,4.65)	-2.25 (-8.67,4.17)	-2.62 (-8.11,2.87)	-4.37 (-12.38,3.64)
10.58 (3.16,17.99)	4.86 (-0.82,10.53)	3.90 (-2.40,10.19)	2.00 (-4.85,8.84)	1.50 (-5.51,8.50)	0.64 (-6.20,7.48)	TPTD	0.11 (-5.72,5.94)	-0.05 (-5.39,5.29)	-0.15 (-8.99,8.69)	-0.35 (-3.12,2.43)	-0.44 (-9.28,8.40)	-1.00 (-9.76,7.75)	-0.93 (-5.19,3.34)	-1.31 (-8.25,5.64)	-1.26 (-6.56,4.04)	-1.61 (-5.89,2.67)	-1.98 (-6.06,2.10)	-3.73 (-9.41,1.95)
10.47 (2.53,18.41)	4.75 (0.08,9.41)	3.79 (-3.77,11.34)	1.89 (-5.62,9.39)	1.39 (-4.69,7.47)	0.53 (-6.97,8.04)	-0.11 (-5.94,5.72)	Ca	-0.16 (-6.11,5.79)	-0.26 (-10.11,9.59)	-0.46 (-5.67,4.76)	-0.55 (-10.39,9.29)	-1.11 (-10.39,8.16)	-1.03 (-7.11,5.05)	-1.42 (-9.40,6.57)	-1.37 (-7.46,4.72)	-1.72 (-7.53,4.09)	-2.09 (-7.20,3.02)	-3.84 (-11.00,3.32)
10.63 (3.13,18.13)	4.91 (-0.28,10.09)	3.94 (-3.20,11.09)	2.05 (-4.93,9.02)	1.55 (-5.58,8.67)	0.69 (-6.28,7.66)	0.05 (-5.29,5.39)	0.16 (-5.79,6.11)	CT	-0.10 (-9.67,9.46)	-0.30 (-4.98,4.39)	-0.39 (-9.95,9.17)	-0.95 (-9.81,7.90)	-0.88 (-6.48,4.73)	-1.26 (-8.80,6.29)	-1.21 (-6.10,3.67)	-1.56 (-6.75,3.63)	-1.93 (-6.22,2.37)	-3.68 (-10.45,3.09)
10.73 (-0.12,21.58)	5.01 (-4.74,14.76)	4.05 (-6.07,14.16)	2.15 (-8.32,12.61)	1.65 (-8.93,12.23)	0.79 (-9.67,11.26)	0.15 (-8.69,8.99)	0.26 (-9.59,10.11)	0.10 (-9.46,9.67)	MIN	-0.19 (-8.63,8.24)	-0.29 (-11.24,10.66)	-0.85 (-12.65,10.95)	-0.77 (-8.52,6.97)	-1.15 (-11.65,9.35)	-1.11 (-10.64,8.42)	-1.46 (-10.42,7.50)	-1.83 (-10.73,7.08)	-3.58 (-12.60,5.44)
10.93 (3.93,17.92)	5.21 (0.13,10.28)	4.24 (-1.56,10.05)	2.34 (-4.05,8.73)	1.84 (-4.69,8.38)	0.99 (-5.40,7.38)	0.35 (-2.43,3.12)	0.46 (-4.76,5.67)	0.30 (-4.39,4.98)	0.19 (-8.24,8.63)	ALE	-0.09 (-8.52,8.33)	-0.66 (-9.06,7.75)	-0.58 (-3.90,2.75)	-0.96 (-7.60,5.68)	-0.91 (-5.60,3.77)	-1.26 (-5.03,2.50)	-1.63 (-4.90,1.63)	-3.39 (-8.38,1.61)
11.02 (0.17,21.86)	5.30 (-4.45,15.04)	4.34 (-5.78,14.45)	2.44 (-8.02,12.90)	1.94 (-8.64,12.51)	1.08 (-9.38,11.54)	0.44 (-8.40,9.28)	0.55 (-9.29,10.39)	0.39 (-9.17,9.95)	0.29 (-10.66,11.24)	0.09 (-8.33,8.52)	ELD	-0.56 (-12.36,11.23)	-0.49 (-8.23,7.26)	-0.87 (-11.36,9.63)	-0.82 (-10.35,8.70)	-1.17 (-10.13,7.79)	-1.54 (-10.44,7.36)	-3.29 (-12.30,5.72)
11.58 (1.65,21.52)	5.86 (-3.13,14.86)	4.90 (-4.97,14.77)	3.00 (-6.49,12.49)	2.50 (-7.34,12.34)	1.65 (-7.85,11.14)	1.00 (-7.75,9.76)	1.11 (-8.16,10.39)	0.95 (-7.90,9.81)	0.85 (-10.95,12.65)	0.66 (-7.75,9.06)	0.56 (-11.23,12.36)	IBA	0.08 (-8.82,8.98)	-0.30 (-10.35,9.74)	-0.26 (-8.78,8.27)	-0.61 (-9.03,7.82)	-0.97 (-8.72,6.77)	-2.73 (-12.42,6.96)
11.50 (3.91,19.10)	5.78 (-0.14,11.70)	4.82 (-1.68,11.33)	2.92 (-4.11,9.96)	2.42 (-4.78,9.63)	1.57 (-5.47,8.60)	0.93 (-3.34,5.19)	1.03 (-5.05,7.11)	0.88 (-4.73,6.48)	0.77 (-6.97,8.52)	0.58 (-2.75,3.90)	0.49 (-7.26,8.23)	-0.08 (-8.98,8.82)	ALF	-0.38 (-7.47,6.71)	-0.34 (-5.89,5.21)	-0.69 (-5.19,3.82)	-1.05 (-5.45,3.34)	-2.81 (-7.42,1.81)
11.88 (2.96,20.80)	6.16 (-1.57,13.90)	5.20 (-2.78,13.18)	3.30 (-5.13,11.74)	2.80 (-5.92,11.53)	1.95 (-6.49,10.38)	1.31 (-5.64,8.25)	1.42 (-6.57,9.40)	1.26 (-6.29,8.80)	1.15 (-9.35,11.65)	0.96 (-5.68,7.60)	0.87 (-9.63,11.36)	0.30 (-9.74,10.35)	0.38 (-6.71,7.47)	ZOL	0.05 (-7.25,7.34)	-0.31 (-5.78,5.17)	-0.67 (-7.07,5.73)	-2.43 (-10.54,5.68)
11.84 (4.68,19.00)	6.12 (0.53,11.71)	5.16 (-1.86,12.17)	3.26 (-3.29,9.81)	2.76 (-4.22,9.73)	1.90 (-4.65,8.45)	1.26 (-4.04,6.56)	1.37 (-4.72,7.46)	1.21 (-3.67,6.10)	1.11 (-8.42,10.64)	0.91 (-3.77,5.60)	0.82 (-8.70,10.35)	0.26 (-8.27,8.78)	0.34 (-5.21,5.89)	-0.05 (-7.34,7.25)	ETI	-0.35 (-5.17,4.47)	-0.72 (-4.29,2.85)	-2.47 (-9.21,4.27)
12.19 (5.15,19.23)	6.47 (1.00,11.94)	5.51 (-0.30,11.31)	3.61 (-2.81,10.03)	3.11 (-3.69,9.90)	2.25 (-4.17,8.67)	1.61 (-2.67,5.89)	1.72 (-4.09,7.53)	1.56 (-3.63,6.75)	1.46 (-7.50,10.42)	1.26 (-2.50,5.03)	1.17 (-7.79,10.13)	0.61 (-7.82,9.03)	0.69 (-3.82,5.19)	0.31 (-5.17,5.78)	0.35 (-4.47,5.17)	RIS	-0.37 (-3.69,2.95)	-2.12 (-8.11,3.86)
12.56 (6.33,18.78)	6.84 (2.26,11.42)	5.87 (-0.25,11.99)	3.97 (-1.52,9.47)	3.48 (-2.59,9.54)	2.62 (-2.87,8.11)	1.98 (-2.10,6.06)	2.09 (-3.02,7.20)	1.93 (-2.37,6.22)	1.83 (-7.08,10.73)	1.63 (-1.63,4.90)	1.54 (-7.36,10.44)	0.97 (-6.77,8.72)	1.05 (-3.34,5.45)	0.67 (-5.73,7.07)	0.72 (-2.85,4.29)	0.37 (-2.95,3.69)	PLA	-1.75 (-7.58,4.08)
14.31 (5.80,22.82)	8.59 (1.55,15.63)	7.63 (0.08,15.18)	5.73 (-2.28,13.74)	5.23 (-2.92,13.38)	4.37 (-3.64,12.38)	3.73 (-1.95,9.41)	3.84 (-3.32,11.00)	3.68 (-3.09,10.45)	3.58 (-5.44,12.60)	3.39 (-1.61,8.38)	3.29 (-5.72,12.30)	2.73 (-6.96,12.42)	2.81 (-1.81,7.42)	2.43 (-5.68,10.54)	2.47 (-4.27,9.21)	2.12 (-3.86,8.11)	1.75 (-4.08,7.58)	VD3

## Sheet: TH SUCRA
DEN	-7.49 (-14.54,-0.44)	-10.11 (-17.11,-3.11)	-10.55 (-17.70,-3.40)	-11.44 (-17.56,-5.32)	-11.54 (-17.71,-5.36)	-11.83 (-19.59,-4.07)	-11.98 (-16.81,-7.15)	-12.09 (-19.86,-4.33)	-12.45 (-19.24,-5.67)	-12.59 (-19.57,-5.60)	-12.93 (-22.08,-3.78)	-13.06 (-22.21,-3.91)	-12.63 (-18.75,-6.51)	-13.27 (-21.07,-5.46)	-14.22 (-21.22,-7.23)
7.49 (0.44,14.54)	PAM	-2.62 (-7.71,2.47)	-3.06 (-7.10,0.97)	-3.95 (-8.53,0.62)	-4.05 (-8.26,0.17)	-4.34 (-10.44,1.76)	-4.49 (-9.62,0.64)	-4.61 (-10.71,1.50)	-4.97 (-11.97,2.04)	-5.10 (-10.18,-0.02)	-5.44 (-13.40,2.51)	-5.57 (-13.53,2.39)	-5.14 (-8.94,-1.35)	-5.78 (-12.14,0.58)	-6.74 (-11.83,-1.65)
10.11 (3.11,17.11)	2.62 (-2.47,7.71)	RAL	-0.44 (-5.92,5.04)	-1.33 (-6.07,3.40)	-1.43 (-5.87,3.01)	-1.72 (-7.58,4.14)	-1.87 (-6.94,3.20)	-1.98 (-7.85,3.88)	-2.34 (-9.31,4.62)	-2.48 (-7.27,2.32)	-2.82 (-10.90,5.25)	-2.95 (-11.03,5.13)	-2.52 (-5.93,0.88)	-3.16 (-9.67,3.36)	-4.11 (-8.92,0.69)
10.55 (3.40,17.70)	3.06 (-0.97,7.10)	0.44 (-5.04,5.92)	Ca	-0.89 (-5.33,3.54)	-0.99 (-4.98,3.01)	-1.28 (-7.71,5.15)	-1.43 (-6.70,3.84)	-1.54 (-7.98,4.89)	-1.91 (-9.02,5.21)	-2.04 (-7.51,3.43)	-2.38 (-10.22,5.46)	-2.51 (-10.36,5.33)	-2.08 (-6.39,2.22)	-2.72 (-8.94,3.51)	-3.67 (-9.16,1.81)
11.44 (5.32,17.56)	3.95 (-0.62,8.53)	1.33 (-3.40,6.07)	0.89 (-3.54,5.33)	TPTD	-0.09 (-2.14,1.96)	-0.39 (-6.19,5.41)	-0.54 (-4.30,3.22)	-0.65 (-6.46,5.15)	-1.01 (-7.08,5.06)	-1.14 (-5.86,3.57)	-1.49 (-8.54,5.56)	-1.62 (-8.67,5.44)	-1.19 (-4.49,2.11)	-1.82 (-7.02,3.37)	-2.78 (-7.51,1.95)
11.54 (5.36,17.71)	4.05 (-0.17,8.26)	1.43 (-3.01,5.87)	0.99 (-3.01,4.98)	0.09 (-1.96,2.14)	ALE	-0.29 (-5.85,5.27)	-0.44 (-4.30,3.41)	-0.56 (-6.12,5.01)	-0.92 (-7.05,5.21)	-1.05 (-5.47,3.37)	-1.40 (-8.14,5.35)	-1.53 (-8.28,5.23)	-1.10 (-3.95,1.76)	-1.73 (-6.50,3.04)	-2.69 (-7.12,1.74)
11.83 (4.07,19.59)	4.34 (-1.76,10.44)	1.72 (-4.14,7.58)	1.28 (-5.15,7.71)	0.39 (-5.41,6.19)	0.29 (-5.27,5.85)	IBA	-0.15 (-6.22,5.92)	-0.26 (-7.02,6.49)	-0.63 (-8.35,7.10)	-0.76 (-6.60,5.09)	-1.10 (-9.84,7.64)	-1.23 (-9.98,7.51)	-0.80 (-5.57,3.97)	-1.44 (-8.76,5.89)	-2.39 (-8.25,3.46)
11.98 (7.15,16.81)	4.49 (-0.64,9.62)	1.87 (-3.20,6.94)	1.43 (-3.84,6.70)	0.54 (-3.22,4.30)	0.44 (-3.41,4.30)	0.15 (-5.92,6.22)	RIS	-0.11 (-6.19,5.96)	-0.48 (-5.24,4.29)	-0.61 (-5.66,4.44)	-0.95 (-8.72,6.82)	-1.08 (-8.86,6.69)	-0.65 (-4.41,3.11)	-1.29 (-7.42,4.84)	-2.24 (-7.31,2.82)
12.09 (4.33,19.86)	4.61 (-1.50,10.71)	1.98 (-3.88,7.85)	1.54 (-4.89,7.98)	0.65 (-5.15,6.46)	0.56 (-5.01,6.12)	0.26 (-6.49,7.02)	0.11 (-5.96,6.19)	CT	-0.36 (-8.09,7.37)	-0.49 (-6.34,5.36)	-0.84 (-9.58,7.91)	-0.97 (-9.72,7.78)	-0.54 (-5.32,4.24)	-1.17 (-8.50,6.16)	-2.13 (-7.99,3.73)
12.45 (5.67,19.24)	4.97 (-2.04,11.97)	2.34 (-4.62,9.31)	1.91 (-5.21,9.02)	1.01 (-5.06,7.08)	0.92 (-5.21,7.05)	0.63 (-7.10,8.35)	0.48 (-4.29,5.24)	0.36 (-7.37,8.09)	ZOL	-0.13 (-7.08,6.82)	-0.48 (-9.59,8.64)	-0.61 (-9.73,8.51)	-0.18 (-6.25,5.90)	-0.81 (-8.58,6.96)	-1.77 (-8.72,5.18)
12.59 (5.60,19.57)	5.10 (0.02,10.18)	2.48 (-2.32,7.27)	2.04 (-3.43,7.51)	1.14 (-3.57,5.86)	1.05 (-3.37,5.47)	0.76 (-5.09,6.60)	0.61 (-4.44,5.66)	0.49 (-5.36,6.34)	0.13 (-6.82,7.08)	ETI	-0.35 (-8.41,7.72)	-0.48 (-8.54,7.59)	-0.05 (-3.42,3.33)	-0.68 (-7.18,5.82)	-1.64 (-6.42,3.14)
12.93 (3.78,22.08)	5.44 (-2.51,13.40)	2.82 (-5.25,10.90)	2.38 (-5.46,10.22)	1.49 (-5.56,8.54)	1.40 (-5.35,8.14)	1.10 (-7.64,9.84)	0.95 (-6.82,8.72)	0.84 (-7.91,9.58)	0.48 (-8.64,9.59)	0.35 (-7.72,8.41)	ELD	-0.13 (-6.88,6.62)	0.30 (-7.02,7.62)	-0.34 (-5.11,4.43)	-1.29 (-9.36,6.78)
13.06 (3.91,22.21)	5.57 (-2.39,13.53)	2.95 (-5.13,11.03)	2.51 (-5.33,10.36)	1.62 (-5.44,8.67)	1.53 (-5.23,8.28)	1.23 (-7.51,9.98)	1.08 (-6.69,8.86)	0.97 (-7.78,9.72)	0.61 (-8.51,9.73)	0.48 (-7.59,8.54)	0.13 (-6.62,6.88)	MIN	0.43 (-6.90,7.76)	-0.21 (-4.98,4.57)	-1.16 (-9.24,6.91)
12.63 (6.51,18.75)	5.14 (1.35,8.94)	2.52 (-0.88,5.93)	2.08 (-2.22,6.39)	1.19 (-2.11,4.49)	1.10 (-1.76,3.95)	0.80 (-3.97,5.57)	0.65 (-3.11,4.41)	0.54 (-4.24,5.32)	0.18 (-5.90,6.25)	0.05 (-3.33,3.42)	-0.30 (-7.62,7.02)	-0.43 (-7.76,6.90)	PLA	-0.64 (-6.19,4.92)	-1.59 (-4.98,1.80)
13.27 (5.46,21.07)	5.78 (-0.58,12.14)	3.16 (-3.36,9.67)	2.72 (-3.51,8.94)	1.82 (-3.37,7.02)	1.73 (-3.04,6.50)	1.44 (-5.89,8.76)	1.29 (-4.84,7.42)	1.17 (-6.16,8.50)	0.81 (-6.96,8.58)	0.68 (-5.82,7.18)	0.34 (-4.43,5.11)	0.21 (-4.57,4.98)	0.64 (-4.92,6.19)	ALF	-0.96 (-7.47,5.55)
14.22 (7.23,21.22)	6.74 (1.65,11.83)	4.11 (-0.69,8.92)	3.67 (-1.81,9.16)	2.78 (-1.95,7.51)	2.69 (-1.74,7.12)	2.39 (-3.46,8.25)	2.24 (-2.82,7.31)	2.13 (-3.73,7.99)	1.77 (-5.18,8.72)	1.64 (-3.14,6.42)	1.29 (-6.78,9.36)	1.16 (-6.91,9.24)	1.59 (-1.80,4.98)	0.96 (-5.55,7.47)	NaF

## Sheet: vertebral fractures SUCRA
TPTD	0.78 (-1.74,3.30)	0.84 (-2.45,4.14)	1.54 (-0.04,3.12)	1.92 (0.82,3.03)	1.90 (-0.15,3.95)	2.04 (1.18,2.90)	2.32 (0.79,3.86)	2.41 (0.66,4.16)	2.46 (0.81,4.10)	2.64 (0.85,4.42)	2.86 (0.86,4.86)	2.98 (0.79,5.16)	2.79 (1.31,4.27)	3.00 (1.44,4.57)	4.27 (0.96,7.57)	4.30 (2.12,6.49)
-0.78 (-3.30,1.74)	PAM	0.07 (-3.52,3.65)	0.77 (-1.36,2.89)	1.15 (-1.32,3.61)	1.13 (-1.36,3.62)	1.27 (-1.10,3.63)	1.55 (-0.54,3.63)	1.63 (-0.61,3.87)	1.68 (-0.48,3.84)	1.86 (-0.97,4.69)	2.08 (-0.36,4.53)	2.20 (-0.39,4.79)	2.01 (-0.03,4.06)	2.23 (-0.48,4.93)	3.49 (-0.10,7.08)	3.53 (0.43,6.63)
-0.84 (-4.14,2.45)	-0.07 (-3.65,3.52)	RAL	0.70 (-2.31,3.70)	1.08 (-2.18,4.33)	1.06 (-2.22,4.33)	1.20 (-1.98,4.38)	1.48 (-1.50,4.45)	1.56 (-1.53,4.65)	1.61 (-1.42,4.64)	1.79 (-1.75,5.33)	2.01 (-1.23,5.26)	2.13 (-1.22,5.48)	1.95 (-1.00,4.89)	2.16 (-1.28,5.60)	3.42 (-0.75,7.60)	3.46 (-0.30,7.22)
-1.54 (-3.12,0.04)	-0.77 (-2.89,1.36)	-0.70 (-3.70,2.31)	ETI	0.38 (-1.12,1.88)	0.36 (-0.94,1.67)	0.50 (-0.82,1.82)	0.78 (0.07,1.50)	0.86 (-0.23,1.96)	0.91 (-0.00,1.83)	1.09 (-0.95,3.14)	1.32 (-0.15,2.79)	1.43 (-0.27,3.14)	1.25 (0.67,1.83)	1.46 (-0.40,3.32)	2.72 (-0.29,5.74)	2.76 (0.36,5.17)
-1.92 (-3.03,-0.82)	-1.15 (-3.61,1.32)	-1.08 (-4.33,2.18)	-0.38 (-1.88,1.12)	VD3	-0.02 (-2.00,1.97)	0.12 (-0.58,0.82)	0.40 (-1.04,1.84)	0.48 (-1.18,2.15)	0.53 (-1.02,2.09)	0.71 (-0.99,2.42)	0.94 (-0.99,2.87)	1.05 (-1.06,3.17)	0.87 (-0.51,2.25)	1.08 (-0.40,2.56)	2.34 (-0.92,5.61)	2.38 (0.26,4.51)
-1.90 (-3.95,0.15)	-1.13 (-3.62,1.36)	-1.06 (-4.33,2.22)	-0.36 (-1.67,0.94)	0.02 (-1.97,2.00)	CT	0.14 (-1.72,2.00)	0.42 (-1.07,1.91)	0.50 (-1.20,2.21)	0.55 (-1.04,2.15)	0.73 (-1.69,3.16)	0.96 (-1.01,2.92)	1.07 (-1.07,3.22)	0.89 (-0.54,2.32)	1.10 (-1.17,3.37)	2.36 (-0.92,5.65)	2.40 (-0.34,5.14)
-2.04 (-2.90,-1.18)	-1.27 (-3.63,1.10)	-1.20 (-4.38,1.98)	-0.50 (-1.82,0.82)	-0.12 (-0.82,0.58)	-0.14 (-2.00,1.72)	ALE	0.28 (-0.98,1.54)	0.36 (-1.15,1.88)	0.41 (-0.98,1.80)	0.59 (-0.97,2.15)	0.82 (-0.98,2.62)	0.93 (-1.06,2.93)	0.75 (-0.44,1.94)	0.96 (-0.35,2.27)	2.22 (-0.96,5.41)	2.26 (0.25,4.27)
-2.32 (-3.86,-0.79)	-1.55 (-3.63,0.54)	-1.48 (-4.45,1.50)	-0.78 (-1.50,-0.07)	-0.40 (-1.84,1.04)	-0.42 (-1.91,1.07)	-0.28 (-1.54,0.98)	CLO	0.08 (-0.93,1.10)	0.13 (-0.69,0.95)	0.31 (-1.69,2.32)	0.54 (-0.88,1.95)	0.65 (-1.00,2.30)	0.47 (0.05,0.88)	0.68 (-1.14,2.50)	1.94 (-1.04,4.93)	1.98 (-0.39,4.35)
-2.41 (-4.16,-0.66)	-1.63 (-3.87,0.61)	-1.56 (-4.65,1.53)	-0.86 (-1.96,0.23)	-0.48 (-2.15,1.18)	-0.50 (-2.21,1.20)	-0.36 (-1.88,1.15)	-0.08 (-1.10,0.93)	DEN	0.05 (-0.55,0.65)	0.23 (-1.94,2.40)	0.45 (-1.18,2.09)	0.57 (-0.98,2.12)	0.38 (-0.54,1.31)	0.60 (-1.40,2.60)	1.86 (-1.24,4.96)	1.90 (-0.62,4.41)
-2.46 (-4.10,-0.81)	-1.68 (-3.84,0.48)	-1.61 (-4.64,1.42)	-0.91 (-1.83,0.00)	-0.53 (-2.09,1.02)	-0.55 (-2.15,1.04)	-0.41 (-1.80,0.98)	-0.13 (-0.95,0.69)	-0.05 (-0.65,0.55)	RIS	0.18 (-1.91,2.27)	0.40 (-1.12,1.93)	0.52 (-0.91,1.95)	0.33 (-0.37,1.04)	0.55 (-1.36,2.46)	1.81 (-1.23,4.85)	1.85 (-0.59,4.29)
-2.64 (-4.42,-0.85)	-1.86 (-4.69,0.97)	-1.79 (-5.33,1.75)	-1.09 (-3.14,0.95)	-0.71 (-2.42,0.99)	-0.73 (-3.16,1.69)	-0.59 (-2.15,0.97)	-0.31 (-2.32,1.69)	-0.23 (-2.40,1.94)	-0.18 (-2.27,1.91)	ELD	0.22 (-2.16,2.61)	0.34 (-2.19,2.87)	0.15 (-1.81,2.12)	0.37 (-0.48,1.21)	1.63 (-1.92,5.18)	1.67 (-0.07,3.41)
-2.86 (-4.86,-0.86)	-2.08 (-4.53,0.36)	-2.01 (-5.26,1.23)	-1.32 (-2.79,0.15)	-0.94 (-2.87,0.99)	-0.96 (-2.92,1.01)	-0.82 (-2.62,0.98)	-0.54 (-1.95,0.88)	-0.45 (-2.09,1.18)	-0.40 (-1.93,1.12)	-0.22 (-2.61,2.16)	NaF	0.12 (-1.97,2.21)	-0.07 (-1.42,1.28)	0.14 (-2.08,2.37)	1.41 (-1.84,4.66)	1.45 (-1.25,4.14)
-2.98 (-5.16,-0.79)	-2.20 (-4.79,0.39)	-2.13 (-5.48,1.22)	-1.43 (-3.14,0.27)	-1.05 (-3.17,1.06)	-1.07 (-3.22,1.07)	-0.93 (-2.93,1.06)	-0.65 (-2.30,1.00)	-0.57 (-2.12,0.98)	-0.52 (-1.95,0.91)	-0.34 (-2.87,2.19)	-0.12 (-2.21,1.97)	ZOL	-0.19 (-1.78,1.41)	0.03 (-2.36,2.41)	1.29 (-2.07,4.65)	1.33 (-1.50,4.16)
-2.79 (-4.27,-1.31)	-2.01 (-4.06,0.03)	-1.95 (-4.89,1.00)	-1.25 (-1.83,-0.67)	-0.87 (-2.25,0.51)	-0.89 (-2.32,0.54)	-0.75 (-1.94,0.44)	-0.47 (-0.88,-0.05)	-0.38 (-1.31,0.54)	-0.33 (-1.04,0.37)	-0.15 (-2.12,1.81)	0.07 (-1.28,1.42)	0.19 (-1.41,1.78)	PLA	0.21 (-1.56,1.98)	1.48 (-1.48,4.43)	1.51 (-0.82,3.85)
-3.00 (-4.57,-1.44)	-2.23 (-4.93,0.48)	-2.16 (-5.60,1.28)	-1.46 (-3.32,0.40)	-1.08 (-2.56,0.40)	-1.10 (-3.37,1.17)	-0.96 (-2.27,0.35)	-0.68 (-2.50,1.14)	-0.60 (-2.60,1.40)	-0.55 (-2.46,1.36)	-0.37 (-1.21,0.48)	-0.14 (-2.37,2.08)	-0.03 (-2.41,2.36)	-0.21 (-1.98,1.56)	ALF	1.26 (-2.18,4.71)	1.30 (-0.22,2.82)
-4.27 (-7.57,-0.96)	-3.49 (-7.08,0.10)	-3.42 (-7.60,0.75)	-2.72 (-5.74,0.29)	-2.34 (-5.61,0.92)	-2.36 (-5.65,0.92)	-2.22 (-5.41,0.96)	-1.94 (-4.93,1.04)	-1.86 (-4.96,1.24)	-1.81 (-4.85,1.23)	-1.63 (-5.18,1.92)	-1.41 (-4.66,1.84)	-1.29 (-4.65,2.07)	-1.48 (-4.43,1.48)	-1.26 (-4.71,2.18)	MFP	0.04 (-3.73,3.81)
-4.30 (-6.49,-2.12)	-3.53 (-6.63,-0.43)	-3.46 (-7.22,0.30)	-2.76 (-5.17,-0.36)	-2.38 (-4.51,-0.26)	-2.40 (-5.14,0.34)	-2.26 (-4.27,-0.25)	-1.98 (-4.35,0.39)	-1.90 (-4.41,0.62)	-1.85 (-4.29,0.59)	-1.67 (-3.41,0.07)	-1.45 (-4.14,1.25)	-1.33 (-4.16,1.50)	-1.51 (-3.85,0.82)	-1.30 (-2.82,0.22)	-0.04 (-3.81,3.73)	MIN

## Sheet: non-vertebral fractures SUCRA
IBA	0.51 (-2.10,3.12)	0.39 (-2.40,3.17)	0.89 (-2.26,4.04)	0.78 (-1.86,3.42)	0.89 (-2.42,4.21)	1.10 (-1.14,3.34)	1.21 (-1.96,4.38)	1.33 (-1.13,3.79)	1.70 (-0.90,4.30)
-0.51 (-3.12,2.10)	ALE	-0.12 (-2.25,2.01)	0.39 (-1.38,2.15)	0.27 (-0.13,0.67)	0.39 (-1.66,2.43)	0.59 (-0.75,1.93)	0.70 (-1.10,2.51)	0.83 (-0.86,2.51)	1.19 (-0.69,3.07)
-0.39 (-3.17,2.40)	0.12 (-2.01,2.25)	ETI	0.51 (-2.26,3.27)	0.39 (-1.78,2.56)	0.51 (-2.45,3.46)	0.71 (-0.95,2.37)	0.82 (-1.97,3.61)	0.95 (-1.00,2.89)	1.31 (-0.81,3.43)
-0.89 (-4.04,2.26)	-0.39 (-2.15,1.38)	-0.51 (-3.27,2.26)	ALF	-0.12 (-1.93,1.70)	-0.00 (-1.03,1.03)	0.20 (-2.01,2.42)	0.32 (-0.05,0.68)	0.44 (-2.00,2.88)	0.80 (-1.77,3.38)
-0.78 (-3.42,1.86)	-0.27 (-0.67,0.13)	-0.39 (-2.56,1.78)	0.12 (-1.70,1.93)	TPTD	0.12 (-1.97,2.20)	0.32 (-1.08,1.72)	0.43 (-1.42,2.28)	0.56 (-1.17,2.28)	0.92 (-1.00,2.84)
-0.89 (-4.21,2.42)	-0.39 (-2.43,1.66)	-0.51 (-3.46,2.45)	0.00 (-1.03,1.03)	-0.12 (-2.20,1.97)	ELD	0.20 (-2.24,2.65)	0.32 (-0.77,1.41)	0.44 (-2.21,3.09)	0.80 (-1.97,3.58)
-1.10 (-3.34,1.14)	-0.59 (-1.93,0.75)	-0.71 (-2.37,0.95)	-0.20 (-2.42,2.01)	-0.32 (-1.72,1.08)	-0.20 (-2.65,2.24)	PLA	0.11 (-2.13,2.36)	0.24 (-0.78,1.26)	0.60 (-0.72,1.92)
-1.21 (-4.38,1.96)	-0.70 (-2.51,1.10)	-0.82 (-3.61,1.97)	-0.32 (-0.68,0.05)	-0.43 (-2.28,1.42)	-0.32 (-1.41,0.77)	-0.11 (-2.36,2.13)	VD3	0.12 (-2.34,2.59)	0.49 (-2.12,3.09)
-1.33 (-3.79,1.13)	-0.83 (-2.51,0.86)	-0.95 (-2.89,1.00)	-0.44 (-2.88,2.00)	-0.56 (-2.28,1.17)	-0.44 (-3.09,2.21)	-0.24 (-1.26,0.78)	-0.12 (-2.59,2.34)	RIS	0.36 (-0.47,1.20)
-1.70 (-4.30,0.90)	-1.19 (-3.07,0.69)	-1.31 (-3.43,0.81)	-0.80 (-3.38,1.77)	-0.92 (-2.84,1.00)	-0.80 (-3.58,1.97)	-0.60 (-1.92,0.72)	-0.49 (-3.09,2.12)	-0.36 (-1.20,0.47)	DEN

## Sheet: Serious adverse events SUCRA
CT	2.29 (0.48,11.06)	2.34 (0.48,11.42)	2.41 (0.48,12.16)	2.42 (0.48,12.26)	3.27 (0.74,14.55)	3.30 (0.74,14.76)	4.01 (0.87,18.42)	4.04 (0.86,19.04)	4.08 (0.85,19.46)	4.10 (0.85,19.70)	5.89 (0.23,150.58)	4.37 (0.82,23.25)	6.02 (0.21,169.93)	4.16 (0.91,19.05)	4.36 (0.95,20.07)	5.47 (0.87,34.52)	6.94 (1.15,41.82)
0.44 (0.09,2.10)	ALF	1.02 (0.75,1.39)	1.05 (0.72,1.54)	1.05 (0.71,1.57)	1.43 (0.87,2.35)	1.44 (0.86,2.41)	1.75 (0.97,3.15)	1.76 (0.92,3.38)	1.78 (0.90,3.51)	1.79 (0.89,3.59)	2.57 (0.14,47.62)	1.91 (0.77,4.70)	2.63 (0.13,54.30)	1.82 (1.02,3.23)	1.90 (1.05,3.44)	2.38 (0.72,7.84)	3.03 (0.99,9.24)
0.43 (0.09,2.08)	0.98 (0.72,1.33)	VD3	1.03 (0.63,1.68)	1.03 (0.62,1.71)	1.40 (0.82,2.37)	1.41 (0.81,2.43)	1.71 (0.92,3.17)	1.72 (0.88,3.39)	1.74 (0.86,3.52)	1.75 (0.85,3.60)	2.51 (0.13,46.87)	1.86 (0.74,4.68)	2.57 (0.12,53.44)	1.78 (0.97,3.25)	1.86 (1.00,3.46)	2.33 (0.70,7.78)	2.96 (0.95,9.18)
0.42 (0.08,2.10)	0.95 (0.65,1.40)	0.97 (0.59,1.59)	MIN	1.00 (0.58,1.75)	1.36 (0.73,2.55)	1.37 (0.72,2.60)	1.66 (0.82,3.36)	1.68 (0.79,3.57)	1.69 (0.77,3.70)	1.70 (0.77,3.77)	2.44 (0.13,46.50)	1.81 (0.68,4.84)	2.50 (0.12,52.98)	1.73 (0.87,3.46)	1.81 (0.89,3.67)	2.27 (0.65,7.93)	2.88 (0.88,9.38)
0.41 (0.08,2.10)	0.95 (0.64,1.42)	0.97 (0.58,1.61)	1.00 (0.57,1.73)	ELD	1.35 (0.71,2.56)	1.36 (0.71,2.62)	1.66 (0.81,3.38)	1.67 (0.78,3.59)	1.69 (0.76,3.72)	1.69 (0.76,3.79)	2.43 (0.13,46.43)	1.81 (0.67,4.85)	2.49 (0.12,52.90)	1.72 (0.85,3.48)	1.80 (0.88,3.69)	2.26 (0.64,7.94)	2.87 (0.88,9.40)
0.31 (0.07,1.36)	0.70 (0.43,1.15)	0.72 (0.42,1.22)	0.74 (0.39,1.38)	0.74 (0.39,1.40)	ALE	1.01 (0.88,1.15)	1.22 (0.89,1.68)	1.23 (0.81,1.88)	1.25 (0.78,1.99)	1.25 (0.77,2.04)	1.80 (0.10,31.98)	1.34 (0.63,2.84)	1.84 (0.09,36.52)	1.27 (0.95,1.70)	1.33 (0.96,1.84)	1.67 (0.57,4.93)	2.12 (0.78,5.76)
0.30 (0.07,1.36)	0.70 (0.42,1.16)	0.71 (0.41,1.23)	0.73 (0.38,1.39)	0.73 (0.38,1.41)	0.99 (0.87,1.14)	TPTD	1.21 (0.87,1.69)	1.23 (0.80,1.88)	1.24 (0.77,1.98)	1.24 (0.75,2.05)	1.78 (0.10,31.78)	1.32 (0.62,2.83)	1.83 (0.09,36.29)	1.26 (0.93,1.72)	1.32 (0.95,1.84)	1.66 (0.56,4.91)	2.10 (0.77,5.74)
0.25 (0.05,1.15)	0.57 (0.32,1.03)	0.59 (0.32,1.09)	0.60 (0.30,1.22)	0.60 (0.30,1.23)	0.82 (0.59,1.12)	0.82 (0.59,1.15)	ETI	1.01 (0.73,1.40)	1.02 (0.67,1.54)	1.02 (0.68,1.55)	1.47 (0.08,25.82)	1.09 (0.53,2.26)	1.50 (0.08,29.50)	1.04 (0.92,1.18)	1.09 (0.85,1.39)	1.36 (0.48,3.90)	1.73 (0.66,4.55)
0.25 (0.05,1.17)	0.57 (0.30,1.09)	0.58 (0.29,1.14)	0.60 (0.28,1.27)	0.60 (0.28,1.28)	0.81 (0.53,1.23)	0.82 (0.53,1.26)	0.99 (0.71,1.37)	CLO	1.01 (0.61,1.66)	1.01 (0.62,1.66)	1.46 (0.08,25.92)	1.08 (0.50,2.35)	1.49 (0.07,29.60)	1.03 (0.76,1.39)	1.08 (0.75,1.55)	1.35 (0.46,4.00)	1.72 (0.63,4.68)
0.25 (0.05,1.17)	0.56 (0.28,1.11)	0.58 (0.28,1.17)	0.59 (0.27,1.29)	0.59 (0.27,1.31)	0.80 (0.50,1.28)	0.81 (0.50,1.30)	0.98 (0.65,1.49)	0.99 (0.60,1.63)	ZOL	1.00 (0.58,1.76)	1.44 (0.08,26.00)	1.07 (0.50,2.31)	1.48 (0.07,29.68)	1.02 (0.69,1.52)	1.07 (0.76,1.50)	1.34 (0.44,4.09)	1.70 (0.61,4.79)
0.24 (0.05,1.17)	0.56 (0.28,1.13)	0.57 (0.28,1.18)	0.59 (0.27,1.30)	0.59 (0.26,1.32)	0.80 (0.49,1.31)	0.81 (0.49,1.33)	0.98 (0.65,1.48)	0.99 (0.60,1.62)	1.00 (0.57,1.74)	RAL	1.44 (0.08,25.87)	1.07 (0.47,2.42)	1.47 (0.07,29.54)	1.02 (0.69,1.51)	1.06 (0.68,1.66)	1.33 (0.44,4.07)	1.69 (0.60,4.77)
0.17 (0.01,4.35)	0.39 (0.02,7.23)	0.40 (0.02,7.43)	0.41 (0.02,7.79)	0.41 (0.02,7.83)	0.56 (0.03,9.89)	0.56 (0.03,9.98)	0.68 (0.04,11.96)	0.69 (0.04,12.22)	0.69 (0.04,12.46)	0.70 (0.04,12.52)	Ca	0.74 (0.04,14.21)	1.02 (0.46,2.29)	0.71 (0.04,12.40)	0.74 (0.04,13.07)	0.93 (0.06,13.37)	1.18 (0.06,24.14)
0.23 (0.04,1.22)	0.52 (0.21,1.29)	0.54 (0.21,1.35)	0.55 (0.21,1.47)	0.55 (0.21,1.49)	0.75 (0.35,1.59)	0.75 (0.35,1.61)	0.92 (0.44,1.90)	0.92 (0.43,2.01)	0.93 (0.43,2.00)	0.94 (0.41,2.12)	1.35 (0.07,25.77)	DEN	1.38 (0.06,29.35)	0.95 (0.47,1.95)	1.00 (0.50,1.98)	1.25 (0.35,4.43)	1.59 (0.48,5.24)
0.17 (0.01,4.69)	0.38 (0.02,7.88)	0.39 (0.02,8.10)	0.40 (0.02,8.48)	0.40 (0.02,8.53)	0.54 (0.03,10.79)	0.55 (0.03,10.89)	0.67 (0.03,13.05)	0.67 (0.03,13.34)	0.68 (0.03,13.59)	0.68 (0.03,13.66)	0.98 (0.44,2.18)	0.73 (0.03,15.47)	MFP	0.69 (0.04,13.53)	0.72 (0.04,14.27)	0.91 (0.06,14.71)	1.15 (0.05,26.21)
0.24 (0.05,1.10)	0.55 (0.31,0.98)	0.56 (0.31,1.03)	0.58 (0.29,1.16)	0.58 (0.29,1.17)	0.79 (0.59,1.05)	0.79 (0.58,1.08)	0.96 (0.85,1.09)	0.97 (0.72,1.31)	0.98 (0.66,1.45)	0.98 (0.66,1.46)	1.41 (0.08,24.76)	1.05 (0.51,2.15)	1.45 (0.07,28.30)	PLA	1.05 (0.85,1.29)	1.31 (0.46,3.72)	1.67 (0.64,4.34)
0.23 (0.05,1.06)	0.53 (0.29,0.95)	0.54 (0.29,1.00)	0.55 (0.27,1.12)	0.55 (0.27,1.14)	0.75 (0.54,1.04)	0.76 (0.54,1.06)	0.92 (0.72,1.17)	0.93 (0.64,1.34)	0.94 (0.67,1.31)	0.94 (0.60,1.47)	1.35 (0.08,23.84)	1.00 (0.50,2.00)	1.38 (0.07,27.24)	0.96 (0.78,1.18)	RIS	1.25 (0.43,3.63)	1.59 (0.60,4.24)
0.18 (0.03,1.16)	0.42 (0.13,1.38)	0.43 (0.13,1.43)	0.44 (0.13,1.54)	0.44 (0.13,1.55)	0.60 (0.20,1.77)	0.60 (0.20,1.79)	0.73 (0.26,2.09)	0.74 (0.25,2.19)	0.75 (0.24,2.27)	0.75 (0.25,2.28)	1.08 (0.07,15.50)	0.80 (0.23,2.83)	1.10 (0.07,17.86)	0.76 (0.27,2.16)	0.80 (0.28,2.31)	PAM	1.27 (0.31,5.22)
0.14 (0.02,0.87)	0.33 (0.11,1.01)	0.34 (0.11,1.05)	0.35 (0.11,1.13)	0.35 (0.11,1.14)	0.47 (0.17,1.28)	0.48 (0.17,1.30)	0.58 (0.22,1.51)	0.58 (0.21,1.59)	0.59 (0.21,1.65)	0.59 (0.21,1.66)	0.85 (0.04,17.36)	0.63 (0.19,2.08)	0.87 (0.04,19.73)	0.60 (0.23,1.56)	0.63 (0.24,1.67)	0.79 (0.19,3.24)	IBA
